# Supplementary material for: Prevalence of Intestinal Parasitosis in Guinea: Systematic Review of the Literature and Meta-Analysis
Source: Pathogens. 2023 Feb 16;12(2):336. doi: 10.3390/pathogens12020336 (PMC9964089; doi:10.3390/pathogens12020336)
Supplement: Supplementary file 1 [file pathogens-12-00336-s001.zip]

Archive with 1 entries (1 files):
- pathogens-2155735-supplementary.txt
