# Supplementary material for: Prevalence of Intestinal Parasitosis in Guinea: Systematic Review of the Literature and Meta-Analysis
Source: Pathogens. 2023 Feb 16;12(2):336. doi: 10.3390/pathogens12020336 (PMC9964089; doi:10.3390/pathogens12020336)
Supplement: Supplementary file 1 [file pathogens-12-00336-s001.zip › pathogens-2155735-supplementary.txt]

---
title: "Parasitose in Guinea - meta-analysis"
author: "Stéphane Verdun"
date: "`r format(Sys.time(), '%d %B %Y')`"
output:
  word_document:
    reference_docx: X:\DRCI Methodologie\BIOSTATISTIQUES\style_Rapport.docx
  pdf_document: default
  html_document:
    df_print: paged
    toc: true
    toc_depth: 2
    toc_float: true
---

```{r, echo = F, message = F, warning=F}
require(flextable)
require(magrittr)
require(tidyverse)
require(openxlsx)
require(meta)


# %%%%%%%%%%%%%%%%%%%%%%%%%%%%%%%%%%%%%%%%%%%%%%%%%%%%%%%%%%%%%
# Import ####
# %%%%%%%%%%%%%%%%%%%%%%%%%%%%%%%%%%%%%%%%%%%%%%%%%%%%%%%%%%%%%
bdd <- read.xlsx(xlsxFile = "../BDD/tableau detaillé pour meta-analyse mod 20230117.xlsx", 4)[-70, ]

bdd$Study.setting %<>% factor
levels(bdd$Study.setting)[-2] <- "Other"

knitr::opts_chunk$set(echo = F, message=F, warning = F)

  data.frame( Variable = c("Investigateur", "Centre(s)/service(s)", "Nombre total d'études"), 
            Nom = c("Gabriela Certad", "DRCI", nrow(bdd))) %>% regulartable() %>% 
            autofit() %>% delete_part("header")
  

```


# Objectifs de l'étude

Estimer la prévalence des parasitoses en Guinée.

Estimer la prévalence pour chaque parasite, par sous-groupe (femmes enceintes, enfants de 0-5 ans), par région, par période (avant et après 2014), et par région/période/parasite.


# Analyse statistique

Les prévalences des parasitoses ont été calculé par une méta-analyse à effets aléatoires (on s'attend à une hétérogénéité entre les études). Un modèle de régression logistique avec un intercept aléatoire est utilisé pour estimer cette prévalence, avec une transformation logit. Les intervalles de confiance des estimations de chaque étude sont estimés avec la méthode de Copper-Pearson (intervalle binomial exact). 


Nous considérons un seuil de significativité de 5% pour toutes les analyses. 

Les analyses statistiques ont été réalisées avec le logiciel `r version$version.string %>% substr(1,15)`.  

L'analyse statistique a été réalisée par la cellule biostatistiques de la Délégation à la Recherche Clinique et à l'Innovation du GHICL.   


# Prévalence des parasitoses
## Prévalence globale
La prévalence sur l'ensemble des études, tout parasites confondues, a été estimée. 

```{r, fig.width=8, fig.height=16.5}

mtprop <- metaprop(event = Events, 
         n = Sample.Size, 
         studlab = Study,
          data = bdd, method = "GLMM"  )


# # On exclue les études avec des SE très élevées et différents des autres
# mtprop <- metaprop(event = Events, 
#          n = Sample.Size, 
#          studlab = Study,
#           data = bdd, method = "GLMM", exclude = c(11, 17, 31, 72)  )

# summary(mtprop)

forest(mtprop)

```


Nous pouvons voir sur le forest plot ci-dessus que la prévalence est très variable selon les études. L'hétérogénéité présente confirme qu'il est préférable d'utiliser un modèle à effet aléatoire.

Il faut aussi s'interroger sur l'origine de cette variabilité : est-ce que toutes les études estiment les pprévalences dans des populations similaires ? Par ex., si certaines s'intéressent uniquement à des patients consultant dans un centre anti-parasitaire pour des symptômes, on aura une prévalence plus élevée. Il faut tout de même se poser la question de la population d'intérêt de cette méta-analyse. 

## Selon la période

```{r, fig.width=8, fig.height=18}

mtprop <- metaprop(event = Events, 
         n = Sample.Size, 
         studlab = Study,
          data = subset(bdd, !is.na(Periode)) , method = "GLMM", 
         subgroup = Periode, overall = F, overall.hetstat = F)

# summary(mtprop)

forest(mtprop, fixed = F)

```

Les résultats sont sensiblement les mêmes selon la période, il n'y a en tout cas pas de différence statistiquement significative. 

## Population
La population a été séparée en plusieurs groupes : 

* Enfants de 0 à 17 ans
* Enfants de 0 à 5 ans
* Femmes enceintes (quelque soit l'âge)
* Adultes
* Mixes enfants/adultes

Une seule étude ne contient que des adultes. Vingt-trois études s'intéressent à une population mixe, le plus souvent adultes et enfants. Ces études ne sont pas prises en compte ici

```{r, fig.width=8, fig.height=20}

mtprop <- metaprop(event = Events, 
         n = Sample.Size, 
         studlab = Study,
          data = subset(bdd, !is.na(Pop) ) , method = "GLMM", 
         subgroup = Pop, overall = F, overall.hetstat = F)

# summary(mtprop)

forest(mtprop, fixed = F)

```

Il y a une différence de prévalence selon la population, en particulier les jeunes enfants semblent moins touchés. 

## Région

```{r, fig.width=8, fig.height=20}

mtprop <- metaprop(event = Events, 
         n = Sample.Size, 
         studlab = Study,
          data = subset(bdd, !is.na(Location_net)) , method = "GLMM", 
         subgroup = Location_net, overall = F, overall.hetstat = F)

# summary(mtprop)

forest(mtprop, fixed = F)

```

Il n'y a pas de différence statistiquement significative selon la région où s'est déroulée l'étude. 


## Période et région

```{r, fig.width=8, fig.height=22.5}

bdd$Periode_loc <- paste(bdd$Periode, bdd$Location_net, sep = " - ")
bdd$Periode_loc[ is.na(bdd$Periode) | is.na(bdd$Location_net)] <- NA

mtprop <- metaprop(event = Events, 
         n = Sample.Size, 
         studlab = Study,
          data = subset(bdd, !is.na(Periode_loc)) , method = "GLMM", 
         subgroup = Periode_loc , overall = F, overall.hetstat = F)

# summary(mtprop)

forest(mtprop, fixed = F)

```

## Lieu de recrutement des patients
```{r, fig.width=8, fig.height=18}

mtprop <- metaprop(event = Events, 
         n = Sample.Size, 
         studlab = Study,
          data = subset(bdd, !is.na(Study.setting)) , method = "GLMM", 
         subgroup = Study.setting , overall = F, overall.hetstat = F)

# summary(mtprop)

forest(mtprop, fixed = F)

```


# Prévalence de l'infection Strongyloides stercoralis
## Prévalence globale
 

```{r, fig.width=8, fig.height=11}

mtprop <- metaprop(event = Strongyloides.stercoralis, 
         n = Sample.Size, 
         studlab = Study,
          data = subset(bdd, !is.na(Strongyloides.stercoralis)) , method = "GLMM"  )

# summary(mtprop)

forest(mtprop)

```

 

## Selon la période

```{r, fig.width=8, fig.height=12}

mtprop <- metaprop(event = Strongyloides.stercoralis, 
         n = Sample.Size, 
         studlab = Study,
          data = subset(bdd, !is.na(Periode) & !is.na(Strongyloides.stercoralis) ) , method = "GLMM", 
         subgroup = Periode, overall = F, overall.hetstat = F)

# summary(mtprop)

forest(mtprop, fixed = F)

```

Les résultats sont sensiblement les mêmes selon la période, il n'y a en tout cas pas de différence statistiquement significative. 

## Population
La population a été séparée en plusieurs groupes : 

* Enfants de 0 à 17 ans
* Enfants de 0 à 5 ans
* Femmes enceintes (quelque soit l'âge)
* Adultes
* Mixes enfants/adultes

Une seule étude ne contient que des adultes. Vingt-trois études s'intéressent à une population mixe, le plus souvent adultes et enfants. Ces études ne sont pas prises en compte ici

```{r, fig.width=8, fig.height=14}

mtprop <- metaprop(event = Strongyloides.stercoralis, 
         n = Sample.Size, 
         studlab = Study,
          data = subset(bdd, !is.na(Pop)& !is.na(Strongyloides.stercoralis) ) , method = "GLMM", 
         subgroup = Pop, overall = F, overall.hetstat = F)

# summary(mtprop)

forest(mtprop, fixed = F)

```


## Région

```{r, fig.width=8, fig.height=15}

mtprop <- metaprop(event = Strongyloides.stercoralis, 
         n = Sample.Size, 
         studlab = Study,
          data = subset(bdd, !is.na(Location_net)& !is.na(Strongyloides.stercoralis)) , method = "GLMM", 
         subgroup = Location_net, overall = F, overall.hetstat = F)

# summary(mtprop)

forest(mtprop, fixed = F)

```


## Période et région

```{r, fig.width=8, fig.height=18}

mtprop <- metaprop(event = Strongyloides.stercoralis, 
         n = Sample.Size, 
         studlab = Study,
          data = subset(bdd, !is.na(Periode_loc)& !is.na(Strongyloides.stercoralis)) , method = "GLMM", 
         subgroup = Periode_loc , overall = F, overall.hetstat = F)

# summary(mtprop)

forest(mtprop, fixed = F)

```

# Prévalence de l'infection Ancylostoma
## Prévalence globale
 

```{r, fig.width=8, fig.height=13.5}

mtprop <- metaprop(event = Ancylostoma, 
         n = Sample.Size, 
         studlab = Study,
          data = subset(bdd, !is.na(Ancylostoma)) , method = "GLMM"  )

# summary(mtprop)

forest(mtprop)

```

 

## Selon la période

```{r, fig.width=8, fig.height=15}

mtprop <- metaprop(event = Ancylostoma, 
         n = Sample.Size, 
         studlab = Study,
          data = subset(bdd, !is.na(Periode) & !is.na(Ancylostoma) ) , method = "GLMM", 
         subgroup = Periode, overall = F, overall.hetstat = F)

# summary(mtprop)

forest(mtprop, fixed = F)

```

Les résultats sont sensiblement les mêmes selon la période, il n'y a en tout cas pas de différence statistiquement significative. 

## Population
La population a été séparée en plusieurs groupes : 

* Enfants de 0 à 17 ans
* Enfants de 0 à 5 ans
* Femmes enceintes (quelque soit l'âge)
* Adultes
* Mixes enfants/adultes

Une seule étude ne contient que des adultes. Vingt-trois études s'intéressent à une population mixe, le plus souvent adultes et enfants. Ces études ne sont pas prises en compte ici

```{r, fig.width=8, fig.height=16}

mtprop <- metaprop(event = Ancylostoma, 
         n = Sample.Size, 
         studlab = Study,
          data = subset(bdd, !is.na(Pop)& !is.na(Ancylostoma) ) , method = "GLMM", 
         subgroup = Pop, overall = F, overall.hetstat = F)

# summary(mtprop)

forest(mtprop, fixed = F)

```


## Région

```{r, fig.width=8, fig.height=17}

mtprop <- metaprop(event = Ancylostoma, 
         n = Sample.Size, 
         studlab = Study,
          data = subset(bdd, !is.na(Location_net)& !is.na(Ancylostoma)) , method = "GLMM", 
         subgroup = Location_net, overall = F, overall.hetstat = F)

# summary(mtprop)

forest(mtprop, fixed = F)

```


## Période et région

```{r, fig.width=8, fig.height=20}

mtprop <- metaprop(event = Ancylostoma, 
         n = Sample.Size, 
         studlab = Study,
          data = subset(bdd, !is.na(Periode_loc)& !is.na(Ancylostoma)) , method = "GLMM", 
         subgroup = Periode_loc , overall = F, overall.hetstat = F)

# summary(mtprop)

forest(mtprop, fixed = F)

```

# Prévalence de l'infection Ascaris
## Prévalence globale
 

```{r, fig.width=8, fig.height=15}

mtprop <- metaprop(event = Ascaris, 
         n = Sample.Size, 
         studlab = Study,
          data = subset(bdd, !is.na(Ascaris)) , method = "GLMM"  )

# summary(mtprop)

forest(mtprop)

```

 

## Selon la période

```{r, fig.width=8, fig.height=16}

mtprop <- metaprop(event = Ascaris, 
         n = Sample.Size, 
         studlab = Study,
          data = subset(bdd, !is.na(Periode) & !is.na(Ascaris) ) , method = "GLMM", 
         subgroup = Periode, overall = F, overall.hetstat = F)

# summary(mtprop)

forest(mtprop, fixed = F)

```

Les résultats sont sensiblement les mêmes selon la période, il n'y a en tout cas pas de différence statistiquement significative. 

## Population
La population a été séparée en plusieurs groupes : 

* Enfants de 0 à 17 ans
* Enfants de 0 à 5 ans
* Femmes enceintes (quelque soit l'âge)
* Adultes
* Mixes enfants/adultes

Une seule étude ne contient que des adultes. Vingt-trois études s'intéressent à une population mixe, le plus souvent adultes et enfants. Ces études ne sont pas prises en compte ici

```{r, fig.width=8, fig.height=18}

mtprop <- metaprop(event = Ascaris, 
         n = Sample.Size, 
         studlab = Study,
          data = subset(bdd, !is.na(Pop)& !is.na(Ascaris) ) , method = "GLMM", 
         subgroup = Pop, overall = F, overall.hetstat = F)

# summary(mtprop)

forest(mtprop, fixed = F)

```


## Région

```{r, fig.width=8, fig.height=18.5}

mtprop <- metaprop(event = Ascaris, 
         n = Sample.Size, 
         studlab = Study,
          data = subset(bdd, !is.na(Location_net)& !is.na(Ascaris)) , method = "GLMM", 
         subgroup = Location_net, overall = F, overall.hetstat = F)

# summary(mtprop)

forest(mtprop, fixed = F)

```


## Période et région

```{r, fig.width=8, fig.height=21}

mtprop <- metaprop(event = Ascaris, 
         n = Sample.Size, 
         studlab = Study,
          data = subset(bdd, !is.na(Periode_loc)& !is.na(Ascaris)) , method = "GLMM", 
         subgroup = Periode_loc , overall = F, overall.hetstat = F)

# summary(mtprop)

forest(mtprop, fixed = F)

```


# Prévalence de l'infection Enterobius vermicularis
## Prévalence globale
 

```{r, fig.width=8, fig.height=9.5}

mtprop <- metaprop(event = Enterobius.vermicularis, 
         n = Sample.Size, 
         studlab = Study,
          data = subset(bdd, !is.na(Enterobius.vermicularis)) , method = "GLMM"  )

# summary(mtprop)

forest(mtprop)

```

 

## Selon la période

```{r, fig.width=8, fig.height=11}

mtprop <- metaprop(event = Enterobius.vermicularis, 
         n = Sample.Size, 
         studlab = Study,
          data = subset(bdd, !is.na(Periode) & !is.na(Enterobius.vermicularis) ) , method = "GLMM", 
         subgroup = Periode, overall = F, overall.hetstat = F)

# summary(mtprop)

forest(mtprop, fixed = F)

```

Les résultats sont sensiblement les mêmes selon la période, il n'y a en tout cas pas de différence statistiquement significative. 

## Population
La population a été séparée en plusieurs groupes : 

* Enfants de 0 à 17 ans
* Enfants de 0 à 5 ans
* Femmes enceintes (quelque soit l'âge)
* Adultes
* Mixes enfants/adultes

Une seule étude ne contient que des adultes. Vingt-trois études s'intéressent à une population mixe, le plus souvent adultes et enfants. Ces études ne sont pas prises en compte ici

```{r, fig.width=8, fig.height=12}

mtprop <- metaprop(event = Enterobius.vermicularis, 
         n = Sample.Size, 
         studlab = Study,
          data = subset(bdd, !is.na(Pop)& !is.na(Enterobius.vermicularis) ) , method = "GLMM", 
         subgroup = Pop, overall = F, overall.hetstat = F)

# summary(mtprop)

forest(mtprop, fixed = F)

```


## Région

```{r, fig.width=8, fig.height=13}

mtprop <- metaprop(event = Enterobius.vermicularis, 
         n = Sample.Size, 
         studlab = Study,
          data = subset(bdd, !is.na(Location_net)& !is.na(Enterobius.vermicularis)) , method = "GLMM", 
         subgroup = Location_net, overall = F, overall.hetstat = F)

# summary(mtprop)

forest(mtprop, fixed = F)

```


## Période et région

```{r, fig.width=8, fig.height=15}

mtprop <- metaprop(event = Enterobius.vermicularis, 
         n = Sample.Size, 
         studlab = Study,
          data = subset(bdd, !is.na(Periode_loc)& !is.na(Enterobius.vermicularis)) , method = "GLMM", 
         subgroup = Periode_loc , overall = F, overall.hetstat = F)

# summary(mtprop)

forest(mtprop, fixed = F)

```


# Prévalence de l'infection Schistosoma mansoni
## Prévalence globale
 

```{r, fig.width=8, fig.height=13}

mtprop <- metaprop(event = Schistosoma.mansoni, 
         n = Sample.Size, 
         studlab = Study,
          data = subset(bdd, !is.na(Schistosoma.mansoni)) , method = "GLMM"  )

# summary(mtprop)

forest(mtprop)

```

 

## Selon la période

```{r, fig.width=8, fig.height=14}

mtprop <- metaprop(event = Schistosoma.mansoni, 
         n = Sample.Size, 
         studlab = Study,
          data = subset(bdd, !is.na(Periode) & !is.na(Schistosoma.mansoni) ) , method = "GLMM", 
         subgroup = Periode, overall = F, overall.hetstat = F)

# summary(mtprop)

forest(mtprop, fixed = F)

```

Les résultats sont sensiblement les mêmes selon la période, il n'y a en tout cas pas de différence statistiquement significative. 

## Population
La population a été séparée en plusieurs groupes : 

* Enfants de 0 à 17 ans
* Enfants de 0 à 5 ans
* Femmes enceintes (quelque soit l'âge)
* Adultes
* Mixes enfants/adultes

Une seule étude ne contient que des adultes. Vingt-trois études s'intéressent à une population mixe, le plus souvent adultes et enfants. Ces études ne sont pas prises en compte ici

```{r, fig.width=8, fig.height=16}

mtprop <- metaprop(event = Schistosoma.mansoni, 
         n = Sample.Size, 
         studlab = Study,
          data = subset(bdd, !is.na(Pop)& !is.na(Schistosoma.mansoni) ) , method = "GLMM", 
         subgroup = Pop, overall = F, overall.hetstat = F)

# summary(mtprop)

forest(mtprop, fixed = F)

```


## Région

```{r, fig.width=8, fig.height=17}

mtprop <- metaprop(event = Schistosoma.mansoni, 
         n = Sample.Size, 
         studlab = Study,
          data = subset(bdd, !is.na(Location_net)& !is.na(Schistosoma.mansoni)) , method = "GLMM", 
         subgroup = Location_net, overall = F, overall.hetstat = F)

# summary(mtprop)

forest(mtprop, fixed = F)

```


## Période et région

```{r, fig.width=8, fig.height=19}

mtprop <- metaprop(event = Schistosoma.mansoni, 
         n = Sample.Size, 
         studlab = Study,
          data = subset(bdd, !is.na(Periode_loc)& !is.na(Schistosoma.mansoni)) , method = "GLMM", 
         subgroup = Periode_loc , overall = F, overall.hetstat = F)

# summary(mtprop)

forest(mtprop, fixed = F)

```


# Prévalence de l'infection Tapeworm
## Prévalence globale
 

```{r, fig.width=8, fig.height=13}

mtprop <- metaprop(event = Tapeworm, 
         n = Sample.Size, 
         studlab = Study,
          data = subset(bdd, !is.na(Tapeworm)) , method = "GLMM"  )

# summary(mtprop)

forest(mtprop)

```

 

## Selon la période

```{r, fig.width=8, fig.height=14}

mtprop <- metaprop(event = Tapeworm, 
         n = Sample.Size, 
         studlab = Study,
          data = subset(bdd, !is.na(Periode) & !is.na(Tapeworm) ) , method = "GLMM", 
         subgroup = Periode, overall = F, overall.hetstat = F)

# summary(mtprop)

forest(mtprop, fixed = F)

```

Les résultats sont sensiblement les mêmes selon la période, il n'y a en tout cas pas de différence statistiquement significative. 

## Population
La population a été séparée en plusieurs groupes : 

* Enfants de 0 à 17 ans
* Enfants de 0 à 5 ans
* Femmes enceintes (quelque soit l'âge)
* Adultes
* Mixes enfants/adultes

Une seule étude ne contient que des adultes. Vingt-trois études s'intéressent à une population mixe, le plus souvent adultes et enfants. Ces études ne sont pas prises en compte ici

```{r, fig.width=8, fig.height=16}

mtprop <- metaprop(event = Tapeworm, 
         n = Sample.Size, 
         studlab = Study,
          data = subset(bdd, !is.na(Pop)& !is.na(Tapeworm) ) , method = "GLMM", 
         subgroup = Pop, overall = F, overall.hetstat = F)

# summary(mtprop)

forest(mtprop, fixed = F)

```


## Région

```{r, fig.width=8, fig.height=17}

mtprop <- metaprop(event = Tapeworm, 
         n = Sample.Size, 
         studlab = Study,
          data = subset(bdd, !is.na(Location_net)& !is.na(Tapeworm)) , method = "GLMM", 
         subgroup = Location_net, overall = F, overall.hetstat = F)

# summary(mtprop)

forest(mtprop, fixed = F)

```


## Période et région

```{r, fig.width=8, fig.height=19}

mtprop <- metaprop(event = Tapeworm, 
         n = Sample.Size, 
         studlab = Study,
          data = subset(bdd, !is.na(Periode_loc)& !is.na(Tapeworm)) , method = "GLMM", 
         subgroup = Periode_loc , overall = F, overall.hetstat = F)

# summary(mtprop)

forest(mtprop, fixed = F)

```


# Prévalence de l'infection Trichine
## Prévalence globale
Les prévalences sont, pour beaucoup d'études, très faibles, voir nulles. Les résultats des analyses de ce parasite sont à prendre avec précaution, car les résultats ne sont parobablement pas très stables.  

```{r, fig.width=8, fig.height=5}

mtprop <- metaprop(event = Trichine, 
         n = Sample.Size, 
         studlab = Study,
          data = subset(bdd, !is.na(Trichine)) , method = "GLMM"  )

# summary(mtprop)

forest(mtprop)

```

 

## Selon la période

```{r, fig.width=8, fig.height=6}

mtprop <- metaprop(event = Trichine, 
         n = Sample.Size, 
         studlab = Study,
          data = subset(bdd, !is.na(Periode) & !is.na(Trichine) ) , method = "GLMM", 
         subgroup = Periode, overall = F, overall.hetstat = F)

# summary(mtprop)

forest(mtprop, fixed = F)

```

Les résultats sont sensiblement les mêmes selon la période, il n'y a en tout cas pas de différence statistiquement significative. 

## Population
La population a été séparée en plusieurs groupes : 

* Enfants de 0 à 17 ans
* Enfants de 0 à 5 ans
* Femmes enceintes (quelque soit l'âge)
* Adultes
* Mixes enfants/adultes

Une seule étude ne contient que des adultes. Vingt-trois études s'intéressent à une population mixe, le plus souvent adultes et enfants. Ces études ne sont pas prises en compte ici

```{r, fig.width=8, fig.height=7}

mtprop <- metaprop(event = Trichine, 
         n = Sample.Size, 
         studlab = Study,
          data = subset(bdd, !is.na(Pop)& !is.na(Trichine) ) , method = "GLMM", 
         subgroup = Pop, overall = F, overall.hetstat = F)

# summary(mtprop)

forest(mtprop, fixed = F)

```


## Région

```{r, fig.width=8, fig.height=7}

mtprop <- metaprop(event = Trichine, 
         n = Sample.Size, 
         studlab = Study,
          data = subset(bdd, !is.na(Location_net)& !is.na(Trichine)) , method = "GLMM", 
         subgroup = Location_net, overall = F, overall.hetstat = F)

# summary(mtprop)

forest(mtprop, fixed = F)

```


## Période et région

```{r, fig.width=8, fig.height=8}

mtprop <- metaprop(event = Trichine, 
         n = Sample.Size, 
         studlab = Study,
          data = subset(bdd, !is.na(Periode_loc)& !is.na(Trichine)) , method = "GLMM", 
         subgroup = Periode_loc , overall = F, overall.hetstat = F)

# summary(mtprop)

forest(mtprop, fixed = F)

```


# Prévalence de l'infection Trichuris trichiura
## Prévalence globale
Les prévalences sont, pour beaucoup d'études, très faibles, voir nulles. Les résultats des analyses de ce parasite sont à prendre avec précaution, car les résultats ne sont parobablement pas très stables.  

```{r, fig.width=8, fig.height=9}

mtprop <- metaprop(event =  Trichuris.trichiura, 
         n = Sample.Size, 
         studlab = Study,
          data = subset(bdd, !is.na( Trichuris.trichiura)) , method = "GLMM"  )

# summary(mtprop)

forest(mtprop)

```

 

## Selon la période

```{r, fig.width=8, fig.height=10}

mtprop <- metaprop(event =  Trichuris.trichiura, 
         n = Sample.Size, 
         studlab = Study,
          data = subset(bdd, !is.na(Periode) & !is.na( Trichuris.trichiura) ) , method = "GLMM", 
         subgroup = Periode, overall = F, overall.hetstat = F)

# summary(mtprop)

forest(mtprop, fixed = F)

```

Les résultats sont sensiblement les mêmes selon la période, il n'y a en tout cas pas de différence statistiquement significative. 

## Population
La population a été séparée en plusieurs groupes : 

* Enfants de 0 à 17 ans
* Enfants de 0 à 5 ans
* Femmes enceintes (quelque soit l'âge)
* Adultes
* Mixes enfants/adultes

Une seule étude ne contient que des adultes. Vingt-trois études s'intéressent à une population mixe, le plus souvent adultes et enfants. Ces études ne sont pas prises en compte ici

```{r, fig.width=8, fig.height=11}

mtprop <- metaprop(event =  Trichuris.trichiura, 
         n = Sample.Size, 
         studlab = Study,
          data = subset(bdd, !is.na(Pop)& !is.na( Trichuris.trichiura) ) , method = "GLMM", 
         subgroup = Pop, overall = F, overall.hetstat = F)

# summary(mtprop)

forest(mtprop, fixed = F)

```


## Région

```{r, fig.width=8, fig.height=11}

mtprop <- metaprop(event =  Trichuris.trichiura, 
         n = Sample.Size, 
         studlab = Study,
          data = subset(bdd, !is.na(Location_net)& !is.na( Trichuris.trichiura)) , method = "GLMM", 
         subgroup = Location_net, overall = F, overall.hetstat = F)

# summary(mtprop)

forest(mtprop, fixed = F)

```


## Période et région

```{r, fig.width=8, fig.height=14}

mtprop <- metaprop(event =  Trichuris.trichiura, 
         n = Sample.Size, 
         studlab = Study,
          data = subset(bdd, !is.na(Periode_loc)& !is.na( Trichuris.trichiura)) , method = "GLMM", 
         subgroup = Periode_loc , overall = F, overall.hetstat = F)

# summary(mtprop)

forest(mtprop, fixed = F)

```

# Prévalence de l'infection Hymenolepis nana  
## Prévalence globale
Les prévalences sont, pour beaucoup d'études, très faibles, voir nulles. Les résultats des analyses de ce parasite sont à prendre avec précaution, car les résultats ne sont parobablement pas très stables.  

```{r, fig.width=8, fig.height=4}

mtprop <- metaprop(event =  Hymenolepis.nana  , 
         n = Sample.Size, 
         studlab = Study,
          data = subset(bdd, !is.na( Hymenolepis.nana  )) , method = "GLMM"  )

# summary(mtprop)

forest(mtprop)

```

 

## Selon la période

```{r, fig.width=8, fig.height=6}

mtprop <- metaprop(event =  Hymenolepis.nana  , 
         n = Sample.Size, 
         studlab = Study,
          data = subset(bdd, !is.na(Periode) & !is.na( Hymenolepis.nana  ) ) , method = "GLMM", 
         subgroup = Periode, overall = F, overall.hetstat = F)

# summary(mtprop)

forest(mtprop, fixed = F)

```

Les résultats sont sensiblement les mêmes selon la période, il n'y a en tout cas pas de différence statistiquement significative. 

## Population
La population a été séparée en plusieurs groupes : 

* Enfants de 0 à 17 ans
* Enfants de 0 à 5 ans
* Femmes enceintes (quelque soit l'âge)
* Adultes
* Mixes enfants/adultes

Une seule étude ne contient que des adultes. Vingt-trois études s'intéressent à une population mixe, le plus souvent adultes et enfants. Ces études ne sont pas prises en compte ici

```{r, fig.width=8, fig.height=5}

mtprop <- metaprop(event =  Hymenolepis.nana  , 
         n = Sample.Size, 
         studlab = Study,
          data = subset(bdd, !is.na(Pop)& !is.na( Hymenolepis.nana  ) ) , method = "GLMM", 
         subgroup = Pop, overall = F, overall.hetstat = F)

# summary(mtprop)

forest(mtprop, fixed = F)

```


## Région

```{r, fig.width=8, fig.height=5}

mtprop <- metaprop(event =  Hymenolepis.nana  , 
         n = Sample.Size, 
         studlab = Study,
          data = subset(bdd, !is.na(Location_net)& !is.na( Hymenolepis.nana  )) , method = "GLMM", 
         subgroup = Location_net, overall = F, overall.hetstat = F)

# summary(mtprop)

forest(mtprop, fixed = F)

```


## Période et région

```{r, fig.width=8, fig.height=5.5}

mtprop <- metaprop(event =  Hymenolepis.nana  , 
         n = Sample.Size, 
         studlab = Study,
          data = subset(bdd, !is.na(Periode_loc)& !is.na( Hymenolepis.nana  )) , method = "GLMM", 
         subgroup = Periode_loc , overall = F, overall.hetstat = F)

# summary(mtprop)

forest(mtprop, fixed = F)

```

# Prévalence de l'infection Giardia intestinalis 
## Prévalence globale
Les prévalences sont, pour beaucoup d'études, très faibles, voir nulles. Les résultats des analyses de ce parasite sont à prendre avec précaution, car les résultats ne sont parobablement pas très stables.  

```{r, fig.width=8, fig.height=4}

mtprop <- metaprop(event =  Giardia.intestinalis , 
         n = Sample.Size, 
         studlab = Study,
          data = subset(bdd, !is.na( Giardia.intestinalis )) , method = "GLMM"  )

# summary(mtprop)

forest(mtprop)

```

 

## Selon la période

```{r, fig.width=8, fig.height=5}

mtprop <- metaprop(event =  Giardia.intestinalis , 
         n = Sample.Size, 
         studlab = Study,
          data = subset(bdd, !is.na(Periode) & !is.na( Giardia.intestinalis ) ) , method = "GLMM", 
         subgroup = Periode, overall = F, overall.hetstat = F)

# summary(mtprop)

forest(mtprop, fixed = F)

```

Les résultats sont sensiblement les mêmes selon la période, il n'y a en tout cas pas de différence statistiquement significative. 

## Population
La population a été séparée en plusieurs groupes : 

* Enfants de 0 à 17 ans
* Enfants de 0 à 5 ans
* Femmes enceintes (quelque soit l'âge)
* Adultes
* Mixes enfants/adultes

Une seule étude ne contient que des adultes. Vingt-trois études s'intéressent à une population mixe, le plus souvent adultes et enfants. Ces études ne sont pas prises en compte ici

```{r, fig.width=8, fig.height=5}

mtprop <- metaprop(event =  Giardia.intestinalis , 
         n = Sample.Size, 
         studlab = Study,
          data = subset(bdd, !is.na(Pop)& !is.na( Giardia.intestinalis ) ) , method = "GLMM", 
         subgroup = Pop, overall = F, overall.hetstat = F)

# summary(mtprop)

forest(mtprop, fixed = F)

```


## Région

```{r, fig.width=8, fig.height=5}

mtprop <- metaprop(event =  Giardia.intestinalis , 
         n = Sample.Size, 
         studlab = Study,
          data = subset(bdd, !is.na(Location_net)& !is.na( Giardia.intestinalis )) , method = "GLMM", 
         subgroup = Location_net, overall = F, overall.hetstat = F)

# summary(mtprop)

forest(mtprop, fixed = F)

```


## Période et région

```{r, fig.width=8, fig.height=5.5}

mtprop <- metaprop(event =  Giardia.intestinalis , 
         n = Sample.Size, 
         studlab = Study,
          data = subset(bdd, !is.na(Periode_loc)& !is.na( Giardia.intestinalis )) , method = "GLMM", 
         subgroup = Periode_loc , overall = F, overall.hetstat = F)

# summary(mtprop)

forest(mtprop, fixed = F)

```


# Prévalence de l'infection Entamoeaba histolytica 
## Prévalence globale
Les prévalences sont, pour beaucoup d'études, très faibles, voir nulles. Les résultats des analyses de ce parasite sont à prendre avec précaution, car les résultats ne sont parobablement pas très stables.  

```{r, fig.width=8, fig.height=10}

mtprop <- metaprop(event =  Entamoeaba.histolytica , 
         n = Sample.Size, 
         studlab = Study,
          data = subset(bdd, !is.na( Entamoeaba.histolytica )) , method = "GLMM"  )

# summary(mtprop)

forest(mtprop)

```

 

## Selon la période

```{r, fig.width=8, fig.height=11}

mtprop <- metaprop(event =  Entamoeaba.histolytica , 
         n = Sample.Size, 
         studlab = Study,
          data = subset(bdd, !is.na(Periode) & !is.na( Entamoeaba.histolytica ) ) , method = "GLMM", 
         subgroup = Periode, overall = F, overall.hetstat = F)

# summary(mtprop)

forest(mtprop, fixed = F)

```

Les résultats sont sensiblement les mêmes selon la période, il n'y a en tout cas pas de différence statistiquement significative. 

## Population
La population a été séparée en plusieurs groupes : 

* Enfants de 0 à 17 ans
* Enfants de 0 à 5 ans
* Femmes enceintes (quelque soit l'âge)
* Adultes
* Mixes enfants/adultes

Une seule étude ne contient que des adultes. Vingt-trois études s'intéressent à une population mixe, le plus souvent adultes et enfants. Ces études ne sont pas prises en compte ici

```{r, fig.width=8, fig.height=12.5}

mtprop <- metaprop(event =  Entamoeaba.histolytica , 
         n = Sample.Size, 
         studlab = Study,
          data = subset(bdd, !is.na(Pop)& !is.na( Entamoeaba.histolytica ) ) , method = "GLMM", 
         subgroup = Pop, overall = F, overall.hetstat = F)

# summary(mtprop)

forest(mtprop, fixed = F)

```


## Région

```{r, fig.width=8, fig.height=13}

mtprop <- metaprop(event =  Entamoeaba.histolytica , 
         n = Sample.Size, 
         studlab = Study,
          data = subset(bdd, !is.na(Location_net)& !is.na( Entamoeaba.histolytica )) , method = "GLMM", 
         subgroup = Location_net, overall = F, overall.hetstat = F)

# summary(mtprop)

forest(mtprop, fixed = F)

```


## Période et région

```{r, fig.width=8, fig.height=15}

mtprop <- metaprop(event =  Entamoeaba.histolytica , 
         n = Sample.Size, 
         studlab = Study,
          data = subset(bdd, !is.na(Periode_loc)& !is.na( Entamoeaba.histolytica )) , method = "GLMM", 
         subgroup = Periode_loc , overall = F, overall.hetstat = F)

# summary(mtprop)

forest(mtprop, fixed = F)

```

# Prévalence de l'infection Trichomonas intestinalis 
## Prévalence globale
Les prévalences sont, pour beaucoup d'études, très faibles, voir nulles. Les résultats des analyses de ce parasite sont à prendre avec précaution, car les résultats ne sont parobablement pas très stables.  

```{r, fig.width=8, fig.height=6}

mtprop <- metaprop(event =  Trichomonas.intestinalis , 
         n = Sample.Size, 
         studlab = Study,
          data = subset(bdd, !is.na( Trichomonas.intestinalis )) , method = "GLMM"  )

# summary(mtprop)

forest(mtprop)

```

 

## Selon la période

```{r, fig.width=8, fig.height=8}

mtprop <- metaprop(event =  Trichomonas.intestinalis , 
         n = Sample.Size, 
         studlab = Study,
          data = subset(bdd, !is.na(Periode) & !is.na( Trichomonas.intestinalis ) ) , method = "GLMM", 
         subgroup = Periode, overall = F, overall.hetstat = F)

# summary(mtprop)

forest(mtprop, fixed = F)

```

Les résultats sont sensiblement les mêmes selon la période, il n'y a en tout cas pas de différence statistiquement significative. 

## Population
La population a été séparée en plusieurs groupes : 

* Enfants de 0 à 17 ans
* Enfants de 0 à 5 ans
* Femmes enceintes (quelque soit l'âge)
* Adultes
* Mixes enfants/adultes

Une seule étude ne contient que des adultes. Vingt-trois études s'intéressent à une population mixe, le plus souvent adultes et enfants. Ces études ne sont pas prises en compte ici

```{r, fig.width=8, fig.height=8.5}

mtprop <- metaprop(event =  Trichomonas.intestinalis , 
         n = Sample.Size, 
         studlab = Study,
          data = subset(bdd, !is.na(Pop)& !is.na( Trichomonas.intestinalis ) ) , method = "GLMM", 
         subgroup = Pop, overall = F, overall.hetstat = F)

# summary(mtprop)

forest(mtprop, fixed = F)

```


## Région

```{r, fig.width=8, fig.height=8}

mtprop <- metaprop(event =  Trichomonas.intestinalis , 
         n = Sample.Size, 
         studlab = Study,
          data = subset(bdd, !is.na(Location_net)& !is.na( Trichomonas.intestinalis )) , method = "GLMM", 
         subgroup = Location_net, overall = F, overall.hetstat = F)

# summary(mtprop)

forest(mtprop, fixed = F)

```


## Période et région

```{r, fig.width=8, fig.height=9}

mtprop <- metaprop(event =  Trichomonas.intestinalis , 
         n = Sample.Size, 
         studlab = Study,
          data = subset(bdd, !is.na(Periode_loc)& !is.na( Trichomonas.intestinalis )) , method = "GLMM", 
         subgroup = Periode_loc , overall = F, overall.hetstat = F)

# summary(mtprop)

forest(mtprop, fixed = F)

```
